# Supplementary material for: A global yield dataset for major lignocellulosic bioenergy crops based on field measurements
Source: Sci Data. 2018 Aug 21;5:180169. doi: 10.1038/sdata.2018.169 (PMC6107052; doi:10.1038/sdata.2018.169)
Supplement: Supplementary file 1 [file sdata2018169-isa1.zip › s_study_Li.txt]

Source Name	Comment[data source URL]	Comment[literature search date]	Material Type	Term Source REF	Term Accession Number	Characteristics[geographical location]	Term Source REF	Term Accession Number	Characteristics[organism]	Term Source REF	Term Accession Number	Protocol REF	Sample Name	Material Type	Term Source REF	Term Accession Number
Web of Science	https://www.webofknowledge.com	2016-12	Literature search	SWO	operation:0305	Earth (Planet)	OMIT	OMIT:0018724	Eucalyptus	NCBITAXON	NCBITaxon:3932	Literature search	Eucalyptus_WoS	journal article	IAO	IAO:0000013
Web of Science	https://www.webofknowledge.com	2016-12	Literature search	SWO	operation:0305	Earth (Planet)	OMIT	OMIT:0018724	Populus	NCBITAXON	NCBITaxon:3689	Literature search	Populus_WoS	journal article	IAO	IAO:0000013
Web of Science	https://www.webofknowledge.com	2016-12	Literature search	SWO	operation:0305	Earth (Planet)	OMIT	OMIT:0018724	Salix	NCBITAXON	NCBITaxon:40685	Literature search	Salix_WoS	journal article	IAO	IAO:0000013
Web of Science	https://www.webofknowledge.com	2016-12	Literature search	SWO	operation:0305	Earth (Planet)	OMIT	OMIT:0018724	Miscanthus	NCBITAXON	NCBITaxon:62336	Literature search	Miscanthus_WoS	journal article	IAO	IAO:0000013
Web of Science	https://www.webofknowledge.com	2016-12	Literature search	SWO	operation:0305	Earth (Planet)	OMIT	OMIT:0018724	Panicum virgatum	NCBITAXON	NCBITaxon:38727	Literature search	Panicum virgatum_WoS	journal article	IAO	IAO:0000013
China Knowledge Resource Integrated Database	http://www.cnki.net		Literature search	SWO	operation:0305	Earth (Planet)	OMIT	OMIT:0018724	Eucalyptus	NCBITAXON	NCBITaxon:3932	Literature search	Eucalyptus_CKRID	journal article	IAO	IAO:0000013
China Knowledge Resource Integrated Database	http://www.cnki.net		Literature search	SWO	operation:0305	Earth (Planet)	OMIT	OMIT:0018724	Populus	NCBITAXON	NCBITaxon:3689	Literature search	Populus_CKRID	journal article	IAO	IAO:0000013
China Knowledge Resource Integrated Database	http://www.cnki.net		Literature search	SWO	operation:0305	Earth (Planet)	OMIT	OMIT:0018724	Salix	NCBITAXON	NCBITaxon:40685	Literature search	Salix_CKRID	journal article	IAO	IAO:0000013
China Knowledge Resource Integrated Database	http://www.cnki.net		Literature search	SWO	operation:0305	Earth (Planet)	OMIT	OMIT:0018724	Miscanthus	NCBITAXON	NCBITaxon:62336	Literature search	Miscanthus_CKRID	journal article	IAO	IAO:0000013
China Knowledge Resource Integrated Database	http://www.cnki.net		Literature search	SWO	operation:0305	Earth (Planet)	OMIT	OMIT:0018724	Panicum virgatum	NCBITAXON	NCBITaxon:38727	Literature search	Panicum virgatum_CKRID	journal article	IAO	IAO:0000013
