# Supplementary material for: A global yield dataset for major lignocellulosic bioenergy crops based on field measurements
Source: Sci Data. 2018 Aug 21;5:180169. doi: 10.1038/sdata.2018.169 (PMC6107052; doi:10.1038/sdata.2018.169)
Supplement: Supplementary file 1 [file sdata2018169-isa1.zip › a_assay_Li.txt]

Sample Name	Protocol REF	Assay Name	Raw Data File	Comment[Data Repository]	Comment[Data Record Accession]	Comment[Data Record URI]
Eucalyptus_WoS	Data extraction	Eucalyptus_WoS	doi:10.6084/m9.figshare.c.3951967	figshare	doi:10.6084/m9.figshare.c.3951967	https://doi.org/10.6084/m9.figshare.c.3951967
Populus_WoS	Data extraction	Populus_WoS	doi:10.6084/m9.figshare.c.3951967	figshare	doi:10.6084/m9.figshare.c.3951967	https://doi.org/10.6084/m9.figshare.c.3951967
Salix_WoS	Data extraction	Salix_WoS	doi:10.6084/m9.figshare.c.3951967	figshare	doi:10.6084/m9.figshare.c.3951967	https://doi.org/10.6084/m9.figshare.c.3951967
Miscanthus_WoS	Data extraction	Miscanthus_WoS	doi:10.6084/m9.figshare.c.3951967	figshare	doi:10.6084/m9.figshare.c.3951967	https://doi.org/10.6084/m9.figshare.c.3951967
Panicum virgatum_WoS	Data extraction	Panicum virgatum_WoS	doi:10.6084/m9.figshare.c.3951967	figshare	doi:10.6084/m9.figshare.c.3951967	https://doi.org/10.6084/m9.figshare.c.3951967
Eucalyptus_CKRID	Data extraction	Eucalyptus_CKRID	doi:10.6084/m9.figshare.c.3951967	figshare	doi:10.6084/m9.figshare.c.3951967	https://doi.org/10.6084/m9.figshare.c.3951967
Populus_CKRID	Data extraction	Populus_CKRID	doi:10.6084/m9.figshare.c.3951967	figshare	doi:10.6084/m9.figshare.c.3951967	https://doi.org/10.6084/m9.figshare.c.3951967
Salix_CKRID	Data extraction	Salix_CKRID	doi:10.6084/m9.figshare.c.3951967	figshare	doi:10.6084/m9.figshare.c.3951967	https://doi.org/10.6084/m9.figshare.c.3951967
Miscanthus_CKRID	Data extraction	Miscanthus_CKRID	doi:10.6084/m9.figshare.c.3951967	figshare	doi:10.6084/m9.figshare.c.3951967	https://doi.org/10.6084/m9.figshare.c.3951967
Panicum virgatum_CKRID	Data extraction	Panicum virgatum_CKRID	doi:10.6084/m9.figshare.c.3951967	figshare	doi:10.6084/m9.figshare.c.3951967	https://doi.org/10.6084/m9.figshare.c.3951967
